# Supplementary material for: Establishment and Characterization of Testis Organoids with Proliferation and Differentiation of Spermatogonial Stem Cells into Spermatocytes and Spermatids
Source: Cells. 2024 Oct 2;13(19):1642. doi: 10.3390/cells13191642 (PMC11476282; doi:10.3390/cells13191642)
Supplement: Supplementary file 1 [file cells-13-01642-s001.zip]

Archive with 1 entries (1 files):
- cells-3167931-supplementary.pdf
